# Supplementary material for: Impact of Nintedanib on tumor angiogenesis and vascular normalization in a mouse model of colorectal cancer
Source: Discov Oncol. 2025 Jul 10;16:1295. doi: 10.1007/s12672-025-03071-4 (PMC12245745; doi:10.1007/s12672-025-03071-4)
Supplement: Supplementary file 1 — Supplementary file1 (XLSX 12 KB) [file 12672_2025_3071_MOESM1_ESM.xlsx]

## Sheet: Tabelle1
		CTRL																	N10									N50						N100
Treatment days	1	95.03	110.87	113.09	113.09			78.54	95.03	113.09	95.03	110.87	113.09	113.09			78.54	95.03	91.63					91.63	110.87			47.71	25.66	22.45	37.7	37.7	22.45	22.45	37.7	28.86	33.51	25.66	14.14	33.51	28.86	22.45	16.49	33.51
	3	122.52	169.64	102.95	65.45			98.17	205.24	192.42	122.52	169.64	102.95	65.45			98.17	205.24	78.54	113.09	113.09	41.89	41.89	78.54	78.54	104.72	104.72	41.89	53.01	42.41	58.31	65.45	28.86	58.31	53.01	58.31	41.89	58.31	33.51	33.51	28.86	33.51	14.14	35.28
	5	118.79	218.07	141.37	65.45	65.45	65.45	154.85	351.85	378.29	118.79	218.07	141.37	65.45	65.45	65.45	154.85	351.85	68.92	131.94	113.09	41.89	53.01	63.62	102.95	188.49	154.85	41.89	58.31	42.41	53.01	53.01	25.66	63.62	65.45	68.92	33.51	65.45	58.31	25.66	37.7	18.85	14.14	25.66
	7	218.07	435.03	176.97	131.94	243.73	179.59	230.9	487.72	575.94	218.07	435.03	176.97	131.94	243.73	179.59	230.9	487.72	118.79	188.03	46.08	46.08	78.54	65.45	113.09	166.3	218.07	65.45	91.63	33.51	58.31	65.45	47.71	91.63	65.45	85.08	37.7	87.11	63.62	47.71	47.71	18.85	14.14	23.56
	9	301.58	628.3	134.63	205.24	338.69	378.29	340.46	567.04		301.58	628.3	134.63	205.24	338.69	378.29	340.46	567.04	169.64	335.09	118.79	58.64	74.22	113.09	113.09	307.87	301.58	47.71	58.31	37.7	102.95	53.01	37.7	118.79	71.99	110.87	53.01	113.09	68.92	58.31	53.01	37.7	14.14	25.66
	11	472.53	934.79	523.58	301.58	661.55	900.17	416.12	654.48		472.53	934.79	523.58	301.58	661.55	900.17	416.12	654.48	256.56	508.92	188.49	169.64	205.24	154.85	192.42	551.33	760.24	65.45	91.63	37.7	85.08	58.31	46.08	160.22	113.09	188.03	53.01	113.09	91.63	71.99	53.01	33.51	14.14	25.66
	13	728.57	1574.48	508.92	728.57	759.2	1055.54	593.74	791.92		728.57	1574.48	508.92	728.57	759.2	1055.54	593.74	791.92	785.38	934.79	232.27	256.56	284.83	265.06	321.55	750.43	760.24	113.09	131.94	142.55	124.4	95.03	63.62	221.21	122.52	221.21	50.26	122.52	210.15	78.54	58.31	37.7	4.19	41.89
	15			904.75	654.48	1281.73	1526.77	1013.66	680.66				904.75	654.48	1281.73	1526.77	1013.66	680.66	636.15	1268.05	283.72	508.92	508.92	435.03	575.94	1460.01	1767.09	154.85	169.64	169.64	205.24	95.03	91.63	197.91	113.09	256.56	50.26	143.79	265.46	131.94	78.54	37.7	4.19	54.45
																	Day 11	608.1								Day 11	331.966					Day 11	64.0417										Day 11	83.3982
																	Day13	842.618								Day13	510.123					Day13	111.772										Day13	106.227
																Average	Day15	1010.34								Day15	827.092					Day15	147.672										Day15	121.263
