# Supplementary material for: Impact of Nintedanib on tumor angiogenesis and vascular normalization in a mouse model of colorectal cancer
Source: Discov Oncol. 2025 Jul 10;16:1295. doi: 10.1007/s12672-025-03071-4 (PMC12245745; doi:10.1007/s12672-025-03071-4)
Supplement: Supplementary file 2 — Supplementary file2 (XLSX 9 KB) [file 12672_2025_3071_MOESM2_ESM.xlsx]

## Sheet: Tabelle1
		t-tests two-tailed
		Day 11				Day 13				Day 15
			N10	N50	N100		N10	N50	N100		N10	N50	N100
		Ctrl	0.0027	< 0.0001	< 0.0001	Ctrl	0.0162	< 0.0001	< 0.0001	Ctrl	0.2767	< 0.0001	< 0.0001
		N10	-	0.0109	0.0019	N10	-	0.0029	0.0001	N10	-	0.0064	0.0002
		N50	0.0109	-	ns	N50	0.0029	-	ns	N50	0.0064	-	ns
		N100	0.0019		-	N100	0.0001	ns	-	N100	0.0002	ns	-
